# Supplementary material for: Correction: Relationship between non-communicable diseases and background characteristics among homeless people in Nagoya City, Japan
Source: PLoS One. 2019 Oct 24;14(10):e0224630. doi: 10.1371/journal.pone.0224630 (PMC6812869; doi:10.1371/journal.pone.0224630)
Supplement: S1 Table — (XLSX) [file pone.0224630.s001.xlsx]

## Sheet: S1 Table
			Liver function abnormalities						Dyslipidemia						Impaired glucose tolerance						Obesity						Hypertension
			Disease			Odds ratio			Disease			Odds ratio			Disease			Odds ratio			Disease			Odds ratio			Disease			Odds ratio
			+	-		Odds ratio	p		+	-		Odds ratio	p		+	-		Odds ratio	p		+	-		Odds ratio	p		+	-		Odds ratio	p
	Gender	Male	20	86					62	44					19	87					28	78					59	47
		Female	2	6		1.433	0.65		5	3		1.183	1		1	7		1.241	0.665		5	3		4.643	0.044*		1	7		0.114	0.026*
	Age (years old)	20-39	7	11					9	9					3	15					10	8					4	14
		40-59	12	41		0.46	0.222		32	21		1.524	0.582		7	46		0.761	0.706		15	38		0.316	0.048*		27	26		3.635	0.053
		60-	3	40		0.118	<0.01**		26	17		1.529	0.572		10	33		1.515	0.737		8	35		0.183	<0.01**		29	14		7.25	<0.01**
	Residence#	Street	12	60					43	29					13	59					19	53					49	23
		Shelter	10	25		2	0.202		22	13		1.141	0.834		6	29		0.939	1		13	22		1.648	0.269		9	26		0.162	<0.01**
	Education#	Grade 9	10	52					39	23					10	52					15	47					31	31
		Grade 12	10	34		1.529	0.454		23	21		0.646	0.32		9	35		1.337	0.613		16	28		1.79	0.198		23	21		1.095	0.846
		University	2	4		2.6	0.285		4	2		1.179	1		1	5		1.04	1		2	4		1.567	0.635		4	2		2	0.674
	Duration of homeless	< 1 year	15	51					39	27					9	57					22	44					28	38
		1-4 years	3	19		0.537	0.543		12	10		0.831	0.805		6	16		2.375	0.19		6	16		0.75	0.792		14	8		2.375	0.093
		5- years	4	22		0.618	0.572		16	10		1.108	1		5	21		1.508	0.528		5	21		0.476	0.213		18	8		3.054	0.036*
	Pension	-	22	79					58	43					18	83					29	72					53	48
		+	0	13		0.131	0.069		9	4		1.668	0.554		2	11		0.838	1		4	9		1.103	1		7	6		1.057	1
	Alcohol consumption (Japanese sake unit/week)	No	14	55					42	27					15	54					24	45					31	38
		1-9	5	22		0.893	1		15	12		0.804	0.651		3	24		0.45	0.383		7	20		0.656	0.473		15	12		1.532	0.373
		> 10	3	15		0.786	1		10	8		0.804	0.789		2	16		0.45	0.506		2	16		0.234	0.08		14	4		4.29	0.017*
	Smoking	no	5	28					17	16					6	27					9	24					16	17
	(number of cigarette/day）	1-20	15	58		1.448	0.6		44	29		1.428	0.406		11	62		0.798	0.776		22	51		1.15	0.821		41	32		1.361	0.53
		21-	2	6		1.867	0.606		6	2		2.824	0.429		3	5		2.7	0.342		2	6		0.889	1		3	5		0.637	0.703
	Gambling	-	5	45					29	21					9	41					10	40					31	19
		ceased	4	22		1.636	0.482		14	12		0.845	0.809		2	24		0.38	0.313		8	18		1.778	0.394		10	16		0.383	0.058
		sometime	13	25		4.68	<0.01*		24	14		1.241	0.665		9	29		1.414	0.597		15	23		2.609	0.058		19	19		0.613	0.285
	Mental illness	-	13	53					39	27					11	55					21	45					31	35
		+	9	39		0.941	1		28	20		0.969	1		9	39		1.154	0.807		12	36		0.714	0.531		29	19		1.723	0.186
	Intellectual disability	-	14	61					47	28					12	63					21	54					42	33
		+	8	31		1.124	0.807		20	19		0.627	0.316		8	31		1.355	0.607		12	27		1.143	0.829		18	21		0.673	0.331
																	†Total number of residence, education areas 107 and 112
																			‡Japanese sale unit nearly equal to 10 grams of pure alcohol
																		*p <0.05 **p <0.01
